# Supplementary material for: A Meta-Analysis Methodology in Stan to Estimate Population Pharmacokinetic Parameters from Multiple Aggregate Concentration–Time Datasets: Application to Gevokizumab mPBPK Model
Source: Pharmaceutics. 2024 Aug 27;16(9):1129. doi: 10.3390/pharmaceutics16091129 (PMC11434912; doi:10.3390/pharmaceutics16091129)
Supplement: Supplementary file 1 [file pharmaceutics-16-01129-s001.zip]

Archive with 1 entries (1 files):
- pharmaceutics-3129620-supplementary.pdf
